# Supplementary material for: Sensory Perception and Consumer Acceptance of Carrot Cultivars Are Influenced by Their Metabolic Profiles for Volatile and Non-Volatile Organic Compounds
Source: Foods. 2023 Dec 6;12(24):4389. doi: 10.3390/foods12244389 (PMC10742604; doi:10.3390/foods12244389)
Supplement: Supplementary file 1 [file foods-12-04389-s001.zip]

Archive with 5 entries (5 files):
- Figure S1 - Hedonic acceptance test for carrots.pdf
- Table S1 - Material.pdf
- Table S2 Consumer acceptance study.pdf
- Table S3 - VOCs, statistics.xlsx
- Table S4 Correlation-complete.xls
