# Supplementary material for: Sensory Perception and Consumer Acceptance of Carrot Cultivars Are Influenced by Their Metabolic Profiles for Volatile and Non-Volatile Organic Compounds
Source: Foods. 2023 Dec 6;12(24):4389. doi: 10.3390/foods12244389 (PMC10742604; doi:10.3390/foods12244389)
Supplement: Supplementary file 1 [file foods-12-04389-s001.zip › Table S3 - VOCs, statistics.xlsx]

## Sheet: Tabelle1
Table S3: Analyses of volatile organic compounds of carrot roots by HS-SPME-GC-FID and imm-SBSE-GC-MS
HS-SPME-GC-FID analysis (values are peak areas in counts represent the relative concentration; 4 biological replications, ANOVA, Tukey - mean, SD, sig. p=0.05)
No	ZG-Nr.	Cultivar	a-pinene			camphene			undecane			hexanal			b-pinene			sabinene			b-myrcene			limonene + b-phellandrene						(E)-ocimene			g-terpinene			Z-ozimene			o-cymene			terpinolene			6-me-5-heptene-2-one			allocimene
			mean	SD	T-test	mean	SD	T-test	mean	SD	T-test	mean	SD	T-test	mean	SD	T-test	mean	SD	T-test	mean	SD	T-test	mean	SD	T-test				mean	SD	T-test	mean	SD	T-test	mean	SD	T-test	mean	SD	T-test	mean	SD	T-test	mean	SD	T-test	mean	SD
1	GBS-D 112	Nevis	70.9045	3.88694	hi	3.40749	2.28482	g	0	0		5.45696	0.289927	a	0	0		8.42033	0.155559	cd	431.034	9.86112	c	128.73	3.00566	e				0	0		88.8797	2.09469	h	15.3367	0.337718	cde	49.1803	1.26025	e	940.251	14.6355	e	0	0		0	0
2	GBS-D 104	Himuro Fuyugosi Gosun No.2	192.655	8.69594	c	8.54086	0.722974	cd	3.65943	3.18883	ef	1.24635	2.15874	b	311.605	8.53851	b	0	0		67.5353	2.40246	ghi	147.015	4.71409	d				0	0		224.786	6.04393	d	0	0		49.4417	2.18528	e	1425.6	121.024	b	0	0		0	0
3	GBS-D 124	Nantes Liva	59.3178	1.92638	i	7.28591	0.61912	de	7.15222	0.894347	cd	0	0		34.0041	2.07151	ij	8.7351	6.4352	cd	92.0267	1.71555	g	91.5821	6.59939	g				0	0		112.12	2.56046	g	0	0		31.5196	1.33677	f	823.289	12.7302	f	0	0		0	0
4	GBS-D 117	Stratova	246.183	7.22688	b	14.4237	0.827941	b	8.3757	0.487749	c	0	0		35.4935	1.06256	hij	12.4601	7.65921	cd	648.286	12.6609	a	356.609	2.79715	a				6.54509	0.854742	d	327.697	24.8025	a	48.331	21.3167	b	96.7031	1.18862	b	2471.94	47.9351	a	1.90111	1.29113	d	0	0
5	GBS-D 122	Vitaminaja	39.2249	2.34263	j	0.685886	1.37177	h	0.554589	1.10918	g	0	0		11.047	0.579455	k	0	0		62.1281	3.72084	hi	51.3119	4.08991	i				0	0		298.938	7.36547	b	0	0		78.0008	4.42993	c	509.316	17.0733	i	1.11343	1.28598	d	0	0
6	GBS-D 131	Regulus Imperial	28.7425	2.63043	j	0	0		27.8608	1.58685	a	0	0		192.423	6.86464	c	26.8583	2.03193	c	126.322	4.40277	f	77.3353	2.10826	g				84.0837	3.12254	b	128.332	6.12334	fg	21.3099	1.04473	c	76.042	3.49113	c	707.604	35.2312	g	1.51052	1.75035	d	20.9631	0.741043
7	GBS-D 106	Hekinan Senko 5sun	64.1982	5.17614	i	2.48888	1.77681	gh	0	0		0	0		121.638	10.2206	d	8.58844	0.883829	cd	45.9024	3.37489	i	59.9157	2.73655	hi				0	0		43.3658	2.63793	i	5.10835	0.234992	de	24.6365	0.66724	fg	530.096	24.721	i	2.79701	0.195632	d	0	0
8	GBS-D 118	Viking	85.555	4.45628	gh	4.75257	0.622485	efg	0	0		0	0		70.6449	3.34459	ef	69.7111	8.08995	b	549.145	26.1357	b	169.224	8.70123	c				236.529	11.9233	a	13.9321	0.76494	j	67.6941	3.54856	a	15.1382	1.13664	g	1180.21	38.67	cd	2.08653	1.43174	d	65.6749	3.57782
9	GBS-D 103	Nagykallo	102.315	5.40693	f	6.48809	0.345564	def	0	0		0	0		351.302	21.84	a	5.75666	0.691406	d	187.643	9.53638	e	190.723	9.99715	b				0	0		255.018	10.9688	c	26.0275	1.90965	c	105.659	7.55003	b	1271.05	32.7769	c	0	0		0	0
10	GBS-D 105	Nantejska Polana	90.981	2.381	fg	4.2238	0.4357	fg	0.506711	1.01342	g	0	0		52.6141	8.63203	fgh	22.0588	24.3818	cd	72.1659	1.64122	gh	92.0075	6.98795	g				2.95344	0.448559	d	113.066	0.66908	g	0	0		28.9897	0.923844	f	891.882	46.0924	ef	0	0		0	0
11	GBS-D 102	Nantes Fancy	264.968	10.2009	a	8.51641	0.668639	d	6.35676	0.820157	cde	0	0		59.6508	3.35749	efg	0	0		80.751	3.05895	gh	124.053	9.64174	ef				16.2098	0.646345	c	153.389	6.28331	e	2.08434	4.16869	e	61.6434	3.80782	d	1274.99	46.2688	c	0	0		3.56761	0.192593
12	GBS-D 127	Berlicumer Bercoro	74.5641	4.82121	hi	3.11975	0.58448	gh	0	0		0	0		33.4228	2.16164	ij	55.1621	9.81864	b	138.564	9.21517	f	109.293	6.29359	f				0	0		83.7014	4.46783	h	0	0		55.1263	2.65186	de	819.737	28.1363	f	3.20642	0.240518	d	0	0
13	GBS-D 130	Beacon	207.058	4.76254	c	11.2537	0.313295	c	2.4857	0.178017	fg	0	0		21.2766	0.752529	jk	281.107	24.441	a	87.5666	1.89127	g	125.748	1.08349	e				0	0		142.042	4.28798	ef	0	0		102.477	4.27508	b	886.064	46.6352	ef	18.8562	1.8555	a	0	0
14	GBS-D 114	Vita Longa	154.338	13.1132	d	8.96979	0.427975	cd	18.534	2.04748	b	0	0		39.6967	1.81213	hi	78.8031	13.4316	b	209.954	16.2584	e	149.677	10.4752	d				4.42311	0.530551	d	52.5487	4.13582	i	18.2985	1.60483	cd	59.837	4.09393	de	1077.34	64.123	d	14.1418	0.36052	b	0	0
15	GBS-D 100	Santa Cruz	102.955	7.17289	f	6.84932	0.585783	de	1.73929	1.18515	fg	0	0		77.1867	4.20357	e	3.41646	2.67591	d	71.0962	5.22482	ghi	75.8013	6.53231	gh				0	0		147.514	3.37983	ef	27.8768	5.67973	c	101.371	8.34105	b	591.722	11.8077	hi	1.03803	1.19862	d	0	0
16	GBS-D 132	Brasilia	129.982	3.20233	e	39.5124	1.4397	a	4.50396	0.614515	def	0	0		46.8074	1.12665	ghi	1.44265	1.66638	d	248.374	7.73672	d	120.231	4.48187	ef				0	0		151.218	4.71697	e	0	0		119.858	7.13016	a	669.299	8.49534	gh	10.9387	1.60462	c	0	0
SBSE-GC-MS analysis (values are peak areas in counts represent the relative concentration; 4 biological replications, ANOVA, Tukey - mean, SD, sig. P=0.05)
No	ZG-Nr.	Cultivar	a-pinene									hexanal			b-pinene			sabinene			b-myrcene			limonene			b-phellandrene			(E)-2-hexenal			g-terpinene			styrene			o-cymene			terpinolene			6-me-5-heptene-2-one			hexanol
			mean	SD	T-test							mean	SD	T-test	mean	SD	T-test	mean	SD	T-test	mean	SD	T-test	mean	SD	T-test	mean	SD	T-test	mean	SD	T-test	mean	SD	T-test	mean	SD	T-test	mean	SD	T-test	mean	SD	T-test	mean	SD	T-test	mean	SD
1	GBS-D 112	Nevis	5.20335	0.47228	cde							6.29778	0.51038	bc	0.323191	0.646382	f	0	0		14.8096	2.8481	b	8.73161	1.69257	bcd	0	0		4.40635	2.28368	c	3.26205	1.96732	defg	2.03832	0.283982	ab	6.52409	1.51327	cd	80.9375	11.0473	bcdef	8.92076	1.01882	e	1.87267	0.688626
2	GBS-D 104	Himuro Fuyugosi Gosun No.2	9.91628	0.644172	a							9.3607	1.01827	b	11.5786	1.45579	b	2.17694	0.169859	d	1.13967	0.0943839	e	9.91577	2.17795	bcd	0	0		9.63146	0.873119	ab	6.68361	2.22783	abcd	2.57391	0.384825	a	14.9509	0.167741	abcd	102.044	5.60078	b	11.286	0.957089	e	3.06923	0.839875
3	GBS-D 124	Nantes Liva	4.64187	0.503616	cde							9.01811	0.802404	b	0	0		8.69332	0.355144	b	2.27708	0.251477	de	10.6505	0.748105	b	0.323463	0.646926	a	8.61115	3.13028	abc	2.3621	1.24678	fg	2.1253	0.531179	ac	7.38433	0.914851	cd	67.7705	3.53782	cdefg	19.9192	0.837657	d	4.1813	1.28396
4	GBS-D 117	Stratova	9.45623	1.25586	ab							16.1365	1.8218	a	1.16539	0.0974567	ef	5.8877	0.143853	c	18.2499	2.79738	a	17.9428	1.48789	a	0.725141	1.25598	a	10.8859	1.47282	a	7.58902	2.1062	ab	2.40702	0.28419	a	24.1385	2.5053	ab	181.099	27.5021	a	33.9408	0.419481	c	5.16811	0.991389
5	GBS-D 122	Vitaminaja	3.03398	0.949862	e							7.60883	0.983209	bc	0	0		0	0		1.45084	0.280996	e	4.82732	3.12523	d	0	0		5.21905	1.97126	bc	9.06267	1.39137	a	2.20496	0.506509	ab	6.91723	1.05641	cd	46.6237	9.23122	g	10.3178	1.66057	e	4.27318	1.4497
6	GBS-D 131	Regulus Imperial	3.34618	0.624664	de							16.4215	2.48207	a	5.7204	0.974328	c	6.39859	0.869183	bc	2.796	0.604636	de	7.12691	1.99298	bcd	0	0		8.23875	1.79335	abc	2.66439	0.443611	efg	1.75058	0.216417	ab	7.66304	0.483011	bcd	56.8198	8.95504	defg	10.2521	1.12985	e	3.58769	1.93574
7	GBS-D 106	Hekinan Senko 5sun	4.27004	1.12463	de							6.38364	0.565991	bc	3.30356	0.197998	d	1.46248	0.400894	d	0	0		5.74518	2.80656	cd	0	0		5.05512	1.31748	bc	0.316475	0.63295	g	2.11894	0.128636	ab	2.75914	0.789343	d	51.2061	9.23654	fg	8.50716	1.43752	e	2.60223	0.480599
8	GBS-D 118	Viking	4.90154	0.95715	cde							8.77888	1.34958	b	2.82861	0.541359	de	8.60467	0.946665	b	19.195	1.96328	a	10.0211	1.18394	bc	0.572515	0.661595	a	7.24589	0.748421	abc	0	0		2.17635	0.36129	ac	3.77768	0.853082	d	89.2963	4.28082	bcd	37.9387	1.44846	c	1.75801	1.24853
9	GBS-D 103	Nagykallo	5.77428	1.98529	cde							6.95431	0.192167	bc	17.1156	1.85199	a	0	0		4.55777	0.617005	cd	10.3284	0.552424	bc	0	0		4.28247	0.662558	c	6.87561	0.969201	abc	1.98804	0.223697	ab	19.2844	1.49843	abc	91.7721	6.03939	bc	17.5718	1.29815	d	1.44839	0.485867
10	GBS-D 105	Nantejska Polana	6.45618	1.37438	bcd							7.77238	0.337992	bc	2.01557	0.193377	def	5.36854	0.380383	c	2.59687	0.873695	de	9.20726	1.65253	bcd	0	0		6.38165	2.27569	abc	5.69042	1.04948	bcde	2.29861	0.137028	a	6.83215	0.644381	cd	86.3051	5.44529	bcde	9.63872	1.90795	e	1.58003	0.385945
11	GBS-D 102	Nantes Fancy	7.92534	1.83131	abc							7.03595	2.18682	bc	1.65087	0.223155	def	0	0		0.930176	0.822958	e	6.20186	2.93019	bcd	0	0		3.90511	1.31451	c	4.25015	0.780774	bcdef	2.3588	0.550289	a	25.6058	7.61736	a	58.3989	28.0709	cdefg	7.14532	0.621541	e	3.02113	0.35332
12	GBS-D 127	Berlicumer Bercoro	4.55623	1.12325	cde							8.8308	1.92782	b	1.3192	0.127494	ef	8.41313	0.895979	b	3.50086	0.506946	de	9.27866	1.52236	bcd	0	0		5.83875	1.84233	bc	1.57463	1.57611	fg	1.86774	0.259452	ab	7.47085	1.86394	bcd	63.249	15.1574	cdefg	19.6787	3.17566	d	3.36498	0.718513
13	GBS-D 130	Beacon	6.32474	1.63047	bcd							5.22094	1.48515	c	0	0		26.1479	2.71613	a	1.59046	0.141177	de	7.79216	2.36508	bcd	0.545902	0.630683	a	5.26805	1.73028	bc	3.0852	1.07392	efg	2.06035	0.155223	ab	8.41661	1.06613	bcd	58.3598	10.4416	defg	75.9981	2.14663	a	3.71084	0.698826
14	GBS-D 114	Vita Longa	5.64892	1.34254	cde							9.43311	1.70949	b	1.5282	0.284254	ef	5.90575	0.40133	c	4.14186	0.644012	cde	9.79014	1.07898	bc	0	0		6.30096	1.93706	abc	0	0		1.83991	0.425452	ab	4.84426	0.49756	cd	66.3406	10.293	cdefg	52.5369	2.52029	b	3.62106	0.722498
15	GBS-D 100	Santa Cruz	5.45602	1.39641	cde							6.93749	1.42037	bc	2.67267	0.671432	de	1.95001	0.387948	d	1.92263	0.0882352	de	7.95287	0.869604	bcd	0	0		4.67405	1.32104	bc	4.50432	0.542153	bcdef	1.62568	0.162068	ab	9.62975	0.474316	abcd	50.4116	7.88043	fg	18.1129	1.66294	d	4.23251	0.17825
16	GBS-D 132	Brasilia	4.70903	1.36708	cde							7.56305	1.52923	bc	1.50739	0.250184	ef	0.998093	0.683922	d	6.68471	1.22711	c	10.1797	1.59358	bc	0	0		5.11261	1.75015	bc	3.98265	1.65748	cdef	1.2302	0.856239	b	9.83808	2.33479	abcd	58.1393	11.4016	efg	54.4284	4.18285	b	3.0664	0.488727
	Grün- sensorisch positiv bewertet
	gelb- höchste Messwerte, tw. signifikant)
[truncated: 77 more columns]
