# Supplementary material for: Sensory Perception and Consumer Acceptance of Carrot Cultivars Are Influenced by Their Metabolic Profiles for Volatile and Non-Volatile Organic Compounds
Source: Foods. 2023 Dec 6;12(24):4389. doi: 10.3390/foods12244389 (PMC10742604; doi:10.3390/foods12244389)
Supplement: Supplementary file 1 [file foods-12-04389-s001.zip › Table S4 Correlation-complete.xls]

## Sheet: Tabelle1
Cultivar	acceptance	sweetness	aroma	bitterness	astringence	off-flavor	a-pinene	a-pinene-T	camphene	undecane	hexanal	hexanal-T	b-pinene	b-pinene-T	sabinene	sabinene-T	b-myrcene	b-myrcene-T	limonene-T	b-phellandrene-T	limonene + b-phellandrene	(E)-ocimene	(E)-2-hexenal-T	g-terpinene	g-terpinene-T	(Z)-ocimene	styrene-T	o-cymene	o-cymene-T	terpinolene	terpinolene-T	6-me-5-heptene-2-one	6-me-5-heptene-2-one-T	terpinen-4-ol	hexanol-T	allocimene	1,3,8-p-menthatriene	1,3,8-p-menthatriene-T	2-methylcoumarin	2-methylcoumarin-T	dimethylstyrol	dimethylstyrol-T	b-sesquiphellandrene 1	g-cadinene	a-bergamotene	a-santalene	(E)-linaloloxide-T	furfural-T	2-ethylhexanol-T
Nevis	4.48864	3.54545	4.08523	0.631818	0.402273	0.340909	70.9045	5.20335	3.40749	0	5.45696	6.29778	0	0.323191	8.42033	0	431.034	14.8096	8.73161	0	128.73	0	4.40635	88.8797	3.26205	15.3367	2.03832	49.1803	6.52409	940.251	80.9375	0	8.92076	1.87267	0	6.08798	31.7971	5.85499	27.8206	13.5968	24.887	0	11.7003	26.7021	9.48821	0	16.4097	4.80897	6.33126
Himuro Fuyugosi Gosun	4.48276	3.77841	4.16477	0.488636	0.275862	0.409091	192.655	9.91628	8.54086	3.65943	1.24635	9.3607	311.605	11.5787	0	2.17694	67.5353	1.13967	9.91577	0	147.015	0	9.63146	224.786	6.68361	0	2.57391	49.4417	14.9509	1425.6	102.044	0	11.286	3.06923	0	13.1262	89.9124	11.4251	78.6061	15.142	59.285	2.67554	0	0	0	4.53244	29.5432	6.86866	10.0732
Nantejska Polana	4.22414	3.42529	3.58046	0.37931	0.367816	0.396552	90.981	6.45618	4.2238	0.506711	0	7.77237	52.6141	2.01557	22.0588	5.36854	72.1659	2.59687	9.20726	0	92.0075	2.95344	6.38165	113.066	5.69042	0	2.29861	28.9897	6.83215	891.882	86.3051	0	9.63872	1.58003	0	6.69717	40.4933	5.62662	33.2513	11.6421	33.7924	23.6432	3.89084	0	0	0.959936	14.9008	5.76482	8.08401
Nagykallo	4.10345	3.15517	3.44253	0.591954	0.373563	0.390805	102.315	5.77428	6.48809	0	0	6.95431	351.302	17.1156	5.75666	0	187.643	4.55777	10.3284	0	190.723	0	4.28247	255.018	6.87561	26.0275	1.98804	105.659	19.2844	1271.05	91.7721	0	17.5718	1.44839	0	12.639	76.3183	10.1887	68.427	22.9221	58.0302	18.2591	4.48741	1.19427	7.82051	8.99531	11.2724	4.33853	7.07931
Nantes Fancy	3.70115	2.95402	3.10345	0.494253	0.545977	0.781609	264.968	7.92534	8.51641	6.35676	0	7.03595	59.6508	1.65087	0	0	80.751	0.930176	6.20186	0	124.053	16.2098	3.90511	153.389	4.25015	2.08434	2.3588	61.6434	25.6058	1274.99	58.3989	0	7.14532	3.02113	3.56761	13.566	72.3976	11.2576	63.5021	21.6676	60.1028	3.00344	5.99709	0	2.48863	3.72343	15.2903	4.57755	7.16348
Nantes Liva	2.77273	1.88636	2.23837	1.00588	0.680682	0.886364	59.3178	4.64187	7.28591	7.15222	0	9.01811	34.0041	0	8.7351	8.69332	92.0267	2.27708	10.6505	0.323463	91.5821	0	8.61115	112.12	2.3621	0	2.1253	31.5196	7.38433	823.289	67.7705	0	19.9192	4.1813	0	7.60655	50.0468	6.64436	41.8893	8.99412	36.8294	4.2523	2.91498	0.506014	0	3.06486	31.9732	7.46847	8.21502
Hekinan Senko 5sun	2.74419	2.59659	2.44318	0.840909	0.936047	1.63793	64.1982	4.27004	2.48888	0	0	6.38364	121.638	3.30356	8.58844	1.46248	45.9024	0	5.74518	0	59.9157	0	5.05512	43.3658	0.316475	5.10835	2.11894	24.6365	2.75914	530.096	51.2061	2.79701	8.50716	2.60223	0	4.87118	31.142	4.04652	18.4143	8.09504	23.6128	0	2.40933	0	0	0	20.1626	7.76154	7.17088
Berlicumer Bercoro	2.67442	1.91379	2.32184	0.97093	0.839286	1.02299	74.5641	4.55623	3.11975	0	0	8.8308	33.4228	1.3192	55.1621	8.41313	138.564	3.50086	9.27866	0	109.293	0	5.83875	83.7014	1.57463	0	1.86774	55.1263	7.47085	819.737	63.249	3.20642	19.6787	3.36498	0	10.6551	54.3851	9.27521	45.4888	18.9921	58.5778	2.25466	0.613702	3.83227	1.63781	3.03833	16.8497	8.36522	7.90642
Viking	2.6131	2.51705	2.5977	1.5625	1.52299	1.76705	85.555	4.90154	4.75257	0	0	8.77888	70.6449	2.82861	69.7111	8.60467	549.145	19.195	10.0211	0.572515	169.224	236.529	7.24589	13.9321	0	67.6941	2.17635	15.1382	3.77768	1180.21	89.2963	2.08653	37.9387	1.75801	65.6749	13.4584	56.2525	10.7743	44.8972	18.2045	56.2067	3.44512	7.46195	0	2.17065	1.42167	21.5347	7.44489	9.90963
Santa Cruz	2.55349	2.65517	2.5	1.24713	1.40805	1.65517	102.955	5.45602	6.84932	1.73929	0	6.93749	77.1867	2.67267	3.41646	1.95001	71.0962	1.92263	7.95287	0	75.8013	0	4.67405	147.514	4.50432	27.8768	1.62568	101.371	9.62975	591.722	50.4116	1.03803	18.1129	4.23251	0	7.32889	39.9977	6.28375	27.581	15.626	39.0655	4.23807	2.90277	0	0	4.34932	14.0307	5.22469	7.25235
Stratova	2.52326	2.02874	2.39773	1.93103	1.46512	1.53409	246.183	9.45623	14.4237	8.3757	0	16.1365	35.4935	1.16539	12.4601	5.8877	648.286	18.2499	17.9428	0.725141	356.609	6.54509	10.8859	327.697	7.58902	48.331	2.40702	96.7031	24.1385	2471.94	181.099	1.90111	33.9408	5.16811	0	29.386	170.332	26.4405	157.78	40.2174	124.299	17.2658	20.4375	8.52069	2.89462	10.4464	24.8975	10.5323	11.2079
Regulus Imperial	2.25294	1.71591	1.80114	1.48295	1.27273	1.73864	28.7425	3.34618	0	27.8608	0	16.4215	192.423	5.7204	26.8583	6.39859	126.322	2.796	7.12691	0	77.3353	84.0837	8.23875	128.332	2.66439	21.3099	1.75058	76.042	7.66304	707.604	56.8198	1.51052	10.2521	3.58769	20.9631	8.91112	52.9039	7.92399	41.5227	13.3219	44.5178	5.38697	3.85986	5.5459	0	0.455544	17.0521	6.77544	5.30363
Beacon	2.25291	2.23563	2.26437	1.66092	1.28736	1.52874	207.058	6.32474	11.2537	2.4857	0	5.22094	21.2766	0	281.107	26.1479	87.5666	1.59046	7.79216	0.545902	125.748	0	5.26805	142.042	3.0852	0	2.06035	102.477	8.41661	886.064	58.3598	18.8562	75.9981	3.71084	0	6.77089	30.8272	5.45666	21.7562	13.6666	36.0051	17.2018	12.7885	67.1384	24.8335	2.30077	9.82895	5.77119	8.41333
Vita Longa	2.10345	2.4023	2.14943	1.6092	1.56897	2.36782	154.338	5.64892	8.96979	18.534	0	9.43311	39.6967	1.5282	78.8031	5.90575	209.954	4.14186	9.79014	0	149.677	4.42311	6.30096	52.5487	0	18.2985	1.83991	59.837	4.84426	1077.34	66.3406	14.1418	52.5369	3.62106	0	8.11473	34.224	7.33391	23.6269	20.3195	38.9209	6.42413	5.51051	3.2601	2.46614	1.77867	13.4285	5.96593	9.05132
Vitaminaja	1.85632	1.59659	1.5625	1.52841	1.23837	1.70455	39.2249	3.03398	0.685886	0.554589	0	7.60883	11.047	0	0	0	62.1281	1.45084	4.82732	0	51.3119	0	5.21905	298.938	9.06267	0	2.20496	78.0008	6.91723	509.316	46.6237	1.11343	10.3178	4.27318	0	4.2082	28.4138	3.3083	18.5955	5.63813	22.824	57.6472	11.8525	4.37642	0	0.763734	14.8561	5.23498	7.31976
Brasilia	0.898851	1.67816	1.12793	2.05747	2.32759	4.36782	129.982	4.70903	39.5124	4.50396	0	7.56305	46.8074	1.50739	1.44265	0.998093	248.374	6.68471	10.1797	0	120.231	0	5.11261	151.218	3.98265	0	1.2302	119.858	9.83808	669.299	58.1393	10.9387	54.4284	3.0664	0	8.36964	42.7872	6.97136	30.9867	17.9223	43.3258	3.92683	4.79972	0	6.49399	4.13798	15.8305	7.19832	7.89882
[truncated: 43 more columns]

## Sheet: correl
Table S4 - Person correlation table of all sensory and analytical data (mean value based)
	acceptance	sweetness	aroma	bitterness	astringence	off-flavor	a-pinene	a-pinene-T	camphene	undecane	hexanal	hexanal-T	b-pinene	b-pinene-T	sabinene	sabinene-T	b-myrcene	b-myrcene-T	limonene-T	b-phellandrene-T	limonene + b-phellandrene	(E)-ocimene	(E)-2-hexenal-T	g-terpinene	g-terpinene-T	(Z)-ocimene	styrene-T	o-cymene	o-cymene-T	terpinolene	terpinolene-T	6-me-5-heptene-2-one	6-me-5-heptene-2-one-T	terpinen-4-ol	hexanol-T	allocimene	1,3,8-p-menthatriene	1,3,8-p-menthatriene-T	2-methylcoumarin	2-methylcoumarin-T	dimethylstyrol	dimethylstyrol-T	b-sesquiphellandrene 1	g-cadinene	a-bergamotene	a-santalene	(E)-linaloloxide-T	furfural-T	2-ethylhexanol-T
acceptance	1	0.898112	0.975212	-0.8904	-0.918905	-0.886388	0.113699	0.472774	-0.45816	-0.302606	0.503179	-0.188932	0.421596	0.458506	-0.23191	-0.249184	-0.0474657	0.0069492	0.0212029	-0.20746	0.0975864	-0.11488	-0.0153148	0.035439	0.218408	-0.054343	0.617355	-0.397265	0.286263	0.274261	0.27485	-0.559519	-0.567998	-0.11822	-0.552932	-0.110332	0.0825226	0.166341	0.0817397	0.208279	0.00497611	0.0313875	-0.161534	-0.168511	-0.0500691	-0.0614636	0.0762012	0.150764	-0.345279
sweetness	0.898112	1	0.951517	-0.774125	-0.706291	-0.643988	0.227614	0.531964	-0.236138	-0.354143	0.500582	-0.358433	0.413422	0.453706	-0.156593	-0.269719	-0.0380536	0.0159813	-0.0214865	-0.257449	0.0745863	-0.0892101	-0.139254	-0.077637	0.128916	-0.0117974	0.463851	-0.313968	0.193562	0.211122	0.200809	-0.332345	-0.358229	-0.270504	-0.628864	-0.0799733	-0.00396775	0.0464599	-0.00941187	0.0747332	-0.00192824	-0.0639824	-0.25075	-0.205751	-0.026942	0.0212056	0.0280607	0.0163056	-0.427597
aroma	0.975212	0.951517	1	-0.812923	-0.829907	-0.811391	0.199446	0.553995	-0.366176	-0.345428	0.561911	-0.22965	0.395876	0.438599	-0.159555	-0.207597	0.0445024	0.0989365	0.0842271	-0.14486	0.169057	-0.0814942	-0.00153895	0.0017205	0.17898	0.0167948	0.590925	-0.365257	0.25981	0.323889	0.324683	-0.453038	-0.440863	-0.132586	-0.553033	-0.0742988	0.115527	0.178155	0.115976	0.216284	0.0619322	0.0586413	-0.226072	-0.121903	0.0151041	0.0146204	0.0930016	0.144662	-0.317653
bitterness	-0.8904	-0.774125	-0.812923	1	0.935018	0.811779	0.06614	-0.226437	0.487598	0.337422	-0.324408	0.366005	-0.386654	-0.396106	0.324845	0.340012	0.405622	0.342516	0.292095	0.490208	0.267037	0.234989	0.2352	0.113919	-0.100749	0.345563	-0.47283	0.47664	-0.144014	0.0714287	0.0894661	0.582679	0.699588	0.305067	0.565151	0.225165	0.208535	0.104137	0.215138	0.0691389	0.273422	0.230958	0.168517	0.479869	0.211698	0.215791	0.117633	-0.0909587	0.436189
astringence	-0.918905	-0.706291	-0.829907	0.935018	1	0.94117	0.0288896	-0.292315	0.592642	0.280703	-0.368474	0.216697	-0.383295	-0.395206	0.207202	0.181201	0.299596	0.250218	0.150245	0.284347	0.105245	0.250918	0.0444979	-0.0594878	-0.218958	0.296108	-0.639056	0.443522	-0.212313	-0.0962429	-0.0881169	0.574062	0.652994	0.0728976	0.42446	0.244892	0.0721861	-0.0483652	0.0715227	-0.0911789	0.192796	0.10005	0.0298885	0.264514	0.0424274	0.104485	0.0219289	-0.183437	0.340988
off-flavor	-0.886388	-0.643988	-0.811391	0.811779	0.94117	1	-0.00828898	-0.327081	0.717889	0.259122	-0.339949	0.095753	-0.295747	-0.319845	0.0843992	0.0321733	0.132159	0.0811239	0.0299189	0.0507521	-0.041854	0.113882	-0.0629236	-0.104296	-0.22939	0.0623371	-0.711878	0.420709	-0.2334	-0.229207	-0.224773	0.571703	0.582703	-0.0539543	0.298068	0.111267	-0.0754036	-0.163422	-0.0768474	-0.205177	0.0604644	-0.0441606	-0.0317057	0.0722878	-0.0616638	0.0566703	-0.0495448	-0.175071	0.259516
a-pinene	0.113699	0.227614	0.199446	0.06614	0.0288896	-0.00828898	1	0.847211	0.392013	0.0126113	-0.115855	0.0422261	-0.00270374	0.0056329	0.253227	0.19113	0.192608	0.0956462	0.392851	0.362514	0.599614	-0.18671	0.157128	0.330175	0.218526	0.0394157	0.347305	0.306535	0.730867	0.684965	0.455432	0.297829	0.367385	0.324096	0.244424	-0.196586	0.607224	0.571456	0.59708	0.56987	0.647251	0.601573	-0.130735	0.360419	0.248272	0.330357	0.539131	0.0122427	0.0994797
a-pinene-T	0.472774	0.531964	0.553995	-0.226437	-0.292315	-0.327081	0.847211	1	0.197372	-0.0864507	0.0588252	0.153079	0.250701	0.249088	0.00501937	0.0259272	0.226302	0.162366	0.54813	0.298543	0.653713	-0.187391	0.418257	0.393739	0.365027	0.0939535	0.579828	0.0772612	0.704591	0.797719	0.688165	-0.0609662	0.0558113	0.316044	0.0931908	-0.195589	0.678496	0.715245	0.678706	0.721837	0.610236	0.65874	-0.172322	0.212501	0.0552309	0.0860897	0.59236	0.308742	0.184091
camphene	-0.45816	-0.236138	-0.366176	0.487598	0.592642	0.717889	0.392013	0.197372	1	-0.0203001	-0.133798	-0.0506574	-0.120886	-0.0969085	0.0130738	-0.00961714	0.202898	0.143611	0.362902	0.114585	0.268761	-0.172909	-0.00245078	0.148572	0.0777824	-0.0965248	-0.489068	0.539081	0.224884	0.132772	0.116543	0.457421	0.570343	0.143266	0.131441	-0.169323	0.194682	0.158821	0.188139	0.143364	0.322967	0.221417	-0.168997	0.105311	0.0157444	0.258839	0.362564	-0.0159433	0.208338
undecane	-0.302606	-0.354143	-0.345428	0.337422	0.280703	0.259122	0.0126113	-0.0864507	-0.0203001	1	-0.184485	0.713017	0.0929698	-0.0120523	0.0149918	0.0841802	-0.0064145	-0.089294	0.0708696	-0.044839	0.0462825	0.111491	0.388583	-0.0503742	-0.213403	0.0912387	-0.216452	0.124638	0.0208773	0.0802108	-0.0135031	0.185096	0.0939266	0.191112	0.364066	0.0742605	0.114906	0.108927	0.145009	0.0925915	0.144472	0.128791	-0.16615	-0.0196546	-0.0792057	-0.176267	-0.0773037	0.0441792	0.132436
hexanal	0.503179	0.500582	0.561911	-0.324408	-0.368474	-0.339949	-0.115855	0.0588252	-0.133798	-0.184485	1	-0.190412	-0.10287	-0.0610923	-0.136765	-0.235172	0.293527	0.358089	-0.0169332	-0.173251	0.0126223	-0.116623	-0.147698	-0.115053	0.00343731	-0.032549	0.0946829	-0.167063	-0.106757	0.0176316	0.0922966	-0.202322	-0.242878	-0.18425	-0.318521	-0.108458	-0.147475	-0.126568	-0.108068	-0.0863552	-0.111319	-0.217208	-0.225379	0.191742	0.266498	0.200875	-0.246099	0.0449041	-0.261931
hexanal-T	-0.188932	-0.358433	-0.22965	0.366005	0.216697	0.095753	0.0422261	0.153079	-0.0506574	0.713017	-0.190412	1	0.127515	0.0486776	-0.210626	-0.0104663	0.397577	0.319751	0.522431	0.295288	0.468074	0.233461	0.773043	0.282641	0.108163	0.404837	0.0799341	0.0768402	0.242745	0.498059	0.537032	-0.19212	-0.0881805	0.379687	0.443615	0.196725	0.611226	0.629112	0.640035	0.613601	0.485413	0.621662	-0.0302789	0.237797	-0.242903	-0.370556	0.288213	0.378698	0.603044
b-pinene	0.421596	0.413422	0.395876	-0.386654	-0.383295	-0.295747	-0.00270374	0.250701	-0.120886	0.0929698	-0.10287	0.127515	1	0.974568	-0.243362	-0.266738	-0.209733	-0.231001	0.0160645	-0.273373	0.0938268	0.0255018	0.144356	0.2677	0.244658	0.0698853	0.147919	0.105364	0.299763	0.159154	0.139591	-0.301563	-0.294637	-0.120954	-0.336058	0.0250042	0.141443	0.251425	0.113976	0.245025	0.0665119	0.145643	-0.127642	-0.433123	-0.277051	-0.135725	0.362796	0.116426	-0.161253
b-pinene-T	0.458506	0.453706	0.438599	-0.396106	-0.395206	-0.319845	0.0056329	0.249088	-0.0969085	-0.0120523	-0.0610923	0.0486776	0.974568	1	-0.239888	-0.295962	-0.123953	-0.14276	0.0769504	-0.263757	0.172921	0.00967119	0.048918	0.300439	0.289209	0.126597	0.121974	0.16084	0.337029	0.203844	0.187948	-0.294118	-0.257113	-0.094684	-0.415309	0.0121241	0.16997	0.260599	0.138134	0.261684	0.145057	0.172492	-0.0709812	-0.366031	-0.263868	-0.0726338	0.443601	0.0117546	-0.227176
sabinene	-0.23191	-0.156593	-0.159555	0.324845	0.207202	0.0843992	0.253227	0.00501937	0.0130738	0.0149918	-0.136765	-0.210626	-0.243362	-0.239888	1	0.92992	-0.0351967	-0.0417301	-0.0635294	0.474733	0.027958	0.101156	-0.0800993	-0.22361	-0.309322	-0.0329297	-0.028615	0.149486	-0.228145	-0.0479775	-0.130343	0.784068	0.754378	0.155808	0.0821324	0.104953	-0.127497	-0.229697	-0.138817	-0.229645	-0.039882	-0.101721	0.0376442	0.268882	0.852184	0.804377	-0.159356	-0.368811	-0.0299782
sabinene-T	-0.249184	-0.269719	-0.207597	0.340012	0.181201	0.0321733	0.19113	0.0259272	-0.00961714	0.0841802	-0.235172	-0.0104663	-0.266738	-0.295962	0.92992	1	-0.00824739	-0.0120389	0.0975023	0.613853	0.0715133	0.14402	0.184062	-0.205822	-0.307474	-0.00823507	0.0325741	0.0514114	-0.221131	0.0201432	-0.0130266	0.647413	0.686093	0.33244	0.215124	0.144118	-0.0144372	-0.0925356	-0.0198935	-0.0934962	-0.0174088	0.0221186	-0.0105999	0.230555	0.759184	0.659777	-0.0988202	-0.101411	0.201183
b-myrcene	-0.0474657	-0.0380536	0.0445024	0.405622	0.299596	0.132159	0.192608	0.226302	0.202898	-0.0064145	0.293527	0.397577	-0.209733	-0.123953	-0.0351967	-0.00824739	1	0.984276	0.70957	0.621797	0.775401	0.463695	0.357404	0.0669439	-0.040867	0.778608	0.0743642	0.0146183	0.179845	0.651852	0.715126	-0.0374496	0.247067	0.356977	-0.0188645	0.455534	0.663405	0.545057	0.669897	0.552372	0.669215	0.601527	-0.131252	0.638147	0.0368546	0.0902319	0.345729	0.18715	0.454662
b-myrcene-T	0.0069492	0.0159813	0.0989365	0.342516	0.250218	0.0811239	0.0956462	0.162366	0.143611	-0.089294	0.358089	0.319751	-0.231001	-0.14276	-0.0417301	-0.0120389	0.984276	1	0.635354	0.59822	0.683152	0.535022	0.310053	-0.00454561	-0.0616994	0.781976	0.0813037	-0.0696031	0.0883919	0.563764	0.652953	-0.0990118	0.194087	0.261285	-0.112078	0.531239	0.571074	0.450005	0.574428	0.460727	0.559511	0.503247	-0.127618	0.592939	0.039327	0.0808236	0.245264	0.187974	0.390613
limonene-T	0.0212029	-0.0214865	0.0842271	0.292095	0.150245	0.0299189	0.392851	0.54813	0.362902	0.0708696	-0.0169332	0.522431	0.0160645	0.0769504	-0.0635294	0.0975023	0.70957	0.635354	1	0.599577	0.888704	0.0238411	0.656177	0.323916	0.17827	0.484054	0.136232	0.175898	0.413102	0.81757	0.89276	-0.00952892	0.282934	0.714837	0.232932	0.0111045	0.818331	0.796805	0.834393	0.801476	0.800642	0.813619	-0.148403	0.415354	-0.0622931	0.00948484	0.725383	0.410846	0.633668
b-phellandrene-T	-0.20746	-0.257449	-0.14486	0.490208	0.284347	0.0507521	0.362514	0.298543	0.114585	-0.044839	-0.173251	0.295288	-0.273373	-0.263757	0.474733	0.613853	0.621797	0.59822	0.599577	1	0.634881	0.40027	0.513402	0.125847	-0.0412727	0.554662	0.302844	0.0158418	0.157796	0.571544	0.583491	0.231269	0.519922	0.655997	0.312119	0.396495	0.584576	0.496014	0.573626	0.491112	0.459825	0.553071	0.0413825	0.650233	0.40614	0.360069	0.339035	0.301068	0.54476
limonene + b-phellandrene	0.0975864	0.0745863	0.169057	0.267037	0.105245	-0.041854	0.599614	0.653713	0.268761	0.0462825	0.0126223	0.468074	0.0938268	0.172921	0.027958	0.0715133	0.775401	0.683152	0.888704	0.634881	1	0.0981121	0.50409	0.43315	0.252627	0.584834	0.298273	0.25108	0.614028	0.950625	0.922157	0.0252005	0.286969	0.629889	0.164393	0.0831772	0.922939	0.873746	0.924201	0.879455	0.922712	0.895287	-0.0539183	0.602756	0.0588715	0.156199	0.77361	0.214911	0.480649
(E)-ocimene	-0.11488	-0.0892101	-0.0814942	0.234989	0.250918	0.113882	-0.18671	-0.187391	-0.172909	0.111491	-0.116623	0.233461	0.0255018	0.00967119	0.101156	0.14402	0.463695	0.535022	0.0238411	0.40027	0.0981121	1	0.198054	-0.38917	-0.39572	0.715757	0.0491855	-0.376753	-0.23451	0.0698503	0.069641	-0.107617	0.0931577	-0.190766	-0.290291	0.998977	0.156548	0.0165799	0.117831	0.00198178	0.0458891	0.109834	-0.165017	0.0262316	-0.134497	-0.126581	-0.211891	0.128898	0.15823
(E)-2-hexenal-T	-0.0153148	-0.139254	-0.00153895	0.2352	0.0444979	-0.0629236	0.157128	0.418257	-0.00245078	0.388583	-0.147698	0.773043	0.144356	0.048918	-0.0800993	0.184062	0.357404	0.310053	0.656177	0.513402	0.50409	0.198054	1	0.256947	0.126555	0.298098	0.393648	-0.178442	0.144303	0.582992	0.669998	-0.154985	0.0263645	0.537907	0.420338	0.178336	0.597702	0.652391	0.622138	0.639395	0.348461	0.590053	-0.0576383	0.171548	-0.149792	-0.301623	0.301346	0.758431	0.725331
g-terpinene	0.035439	-0.077637	0.0017205	0.113919	-0.0594878	-0.104296	0.330175	0.393739	0.148572	-0.0503742	-0.115053	0.282641	0.2677	0.300439	-0.22361	-0.205822	0.0669439	-0.00454561	0.323916	0.125847	0.43315	-0.38917	0.256947	1	0.929363	-0.0280031	0.276517	0.593543	0.669145	0.467701	0.46907	-0.207661	-0.112068	0.347927	0.417482	-0.39748	0.476973	0.596594	0.476651	0.599591	0.377806	0.488212	0.608831	0.454753	-0.00456426	0.0196911	0.670093	0.0585592	0.0390501
g-terpinene-T	0.218408	0.128916	0.17898	-0.100749	-0.218958	-0.22939	0.218526	0.365027	0.0777824	-0.213403	0.00343731	0.108163	0.244658	0.289209	-0.309322	-0.307474	-0.040867	-0.0616994	0.17827	-0.0412727	0.252627	-0.39572	0.126555	0.929363	1	-0.131344	0.320348	0.463148	0.571002	0.321523	0.371298	-0.343336	-0.27083	0.125262	0.201584	-0.398732	0.2943	0.429403	0.291401	0.441762	0.187647	0.296996	0.671376	0.344758	-0.0556091	-0.0414617	0.504619	-0.00556444	-0.154196
(Z)-ocimene	-0.054343	-0.0117974	0.0167948	0.345563	0.296108	0.0623371	0.0394157	0.0939535	-0.0965248	0.0912387	-0.032549	0.404837	0.0698853	0.126597	-0.0329297	-0.00823507	0.778608	0.781976	0.484054	0.554662	0.584834	0.715757	0.298098	-0.0280031	-0.131344	1	0.0494811	-0.0319041	0.0974592	0.48704	0.51807	-0.154147	0.129007	0.213364	-0.0545024	0.707056	0.557242	0.432785	0.539754	0.41976	0.541269	0.502866	-0.127961	0.373453	-0.139698	-0.0978506	0.31118	0.0887003	0.281759
styrene-T	0.617355	0.463851	0.590925	-0.47283	-0.639056	-0.711878	0.347305	0.579828	-0.489068	-0.216452	0.0946829	0.0799341	0.147919	0.121974	-0.028615	0.0325741	0.0743642	0.0813037	0.136232	0.302844	0.298273	0.0491855	0.393648	0.276517	0.320348	0.0494811	1	-0.491873	0.342108	0.522378	0.478496	-0.400603	-0.353557	0.216868	-0.0459724	0.046626	0.365182	0.433028	0.358695	0.451639	0.10279	0.301047	0.224695	0.236172	0.0240156	-0.123301	0.108288	0.433992	0.0926013
o-cymene	-0.397265	-0.313968	-0.365257	0.47664	0.443522	0.420709	0.306535	0.0772612	0.539081	0.124638	-0.167063	0.0768402	0.105364	0.16084	0.149486	0.0514114	0.0146183	-0.0696031	0.175898	0.0158418	0.25108	-0.376753	-0.178442	0.593543	0.463148	-0.0319041	-0.491873	1	0.42977	0.108341	0.0507518	0.376607	0.408254	0.167557	0.380283	-0.382892	0.193733	0.20222	0.191557	0.192036	0.375933	0.253326	0.236531	0.3173	0.278753	0.431593	0.549606	-0.464648	-0.127591
o-cymene-T	0.286263	0.193562	0.25981	-0.144014	-0.212313	-0.2334	0.730867	0.704591	0.224884	0.0208773	-0.106757	0.242745	0.299763	0.337029	-0.228145	-0.221131	0.179845	0.0883919	0.413102	0.157796	0.614028	-0.23451	0.144303	0.669145	0.571002	0.0974592	0.342108	0.42977	1	0.713631	0.533288	-0.246708	-0.122763	0.334911	0.185092	-0.248598	0.723976	0.764685	0.707537	0.775178	0.702293	0.725067	0.0289108	0.293267	-0.0933803	0.0389915	0.78947	0.0684754	0.0129528
terpinolene	0.274261	0.211122	0.323889	0.0714287	-0.0962429	-0.229207	0.684965	0.797719	0.132772	0.0802108	0.0176316	0.498059	0.159154	0.203844	-0.0479775	0.0201432	0.651852	0.563764	0.81757	0.571544	0.950625	0.0698503	0.582992	0.467701	0.321523	0.48704	0.522378	0.108341	0.713631	1	0.932117	-0.121888	0.107504	0.588542	0.173174	0.0519013	0.943252	0.927082	0.945177	0.935796	0.873107	0.9087	-0.0561184	0.524105	-0.00975376	0.0335956	0.73301	0.336325	0.435894
terpinolene-T	0.27485	0.200809	0.324683	0.0894661	-0.0881169	-0.224773	0.455432	0.688165	0.116543	-0.0135031	0.0922966	0.537032	0.139591	0.187948	-0.130343	-0.0130266	0.715126	0.652953	0.89276	0.583491	0.922157	0.069641	0.669998	0.46907	0.371298	0.51807	0.478496	0.0507518	0.533288	0.932117	1	-0.215527	0.0426575	0.587558	0.121984	0.0543492	0.885911	0.895913	0.897612	0.905341	0.781151	0.848578	0.0113484	0.533535	-0.047668	-0.0357951	0.68268	0.413558	0.547621
6-me-5-heptene-2-one	-0.559519	-0.332345	-0.453038	0.582679	0.574062	0.571703	0.297829	-0.0609662	0.457421	0.185096	-0.202322	-0.19212	-0.301563	-0.294118	0.784068	0.647413	-0.0374496	-0.0990118	-0.00952892	0.231269	0.0252005	-0.107617	-0.154985	-0.207661	-0.343336	-0.154147	-0.400603	0.376607	-0.246708	-0.121888	-0.215527	1	0.912499	0.138092	0.201528	-0.107071	-0.176117	-0.28118	-0.174512	-0.297289	0.0353665	-0.139685	-0.0226113	0.196102	0.616046	0.674842	-0.105634	-0.424937	0.0199686
6-me-5-heptene-2-one-T	-0.567998	-0.358229	-0.440863	0.699588	0.652994	0.582703	0.367385	0.0558113	0.570343	0.0939266	-0.242878	-0.0881805	-0.294637	-0.257113	0.754378	0.686093	0.247067	0.194087	0.282934	0.519922	0.286969	0.0931577	0.0263645	-0.112068	-0.27083	0.129007	-0.353557	0.408254	-0.122763	0.107504	0.0426575	0.912499	1	0.32798	0.216027	0.0959675	0.0838103	-0.0475075	0.0737579	-0.0627817	0.249371	0.109415	-0.037678	0.33364	0.566949	0.676078	0.131739	-0.260681	0.176398
terpinen-4-ol	-0.11822	-0.270504	-0.132586	0.305067	0.0728976	-0.0539543	0.324096	0.316044	0.143266	0.191112	-0.18425	0.379687	-0.120954	-0.094684	0.155808	0.33244	0.356977	0.261285	0.714837	0.655997	0.629889	-0.190766	0.537907	0.347927	0.125262	0.213364	0.216868	0.167557	0.334911	0.588542	0.587558	0.138092	0.32798	1	0.506038	-0.20296	0.544041	0.560177	0.562524	0.567242	0.49659	0.534051	0.0680133	0.482405	0.170458	0.161099	0.574996	0.385126	0.453507
hexanol-T	-0.552932	-0.628864	-0.553033	0.565151	0.42446	0.298068	0.244424	0.0931908	0.131441	0.364066	-0.318521	0.443615	-0.336058	-0.415309	0.0821324	0.215124	-0.0188645	-0.112078	0.232932	0.312119	0.164393	-0.290291	0.420338	0.417482	0.201584	-0.0545024	-0.0459724	0.380283	0.185092	0.173174	0.121984	0.201528	0.216027	0.506038	1	-0.305384	0.281702	0.314417	0.316367	0.288085	0.218243	0.327616	0.205415	0.341079	0.0990761	-0.0831611	0.252344	0.247249	0.429165
allocimene	-0.110332	-0.0799733	-0.0742988	0.225165	0.244892	0.111267	-0.196586	-0.195589	-0.169323	0.0742605	-0.108458	0.196725	0.0250042	0.0121241	0.104953	0.144118	0.455534	0.531239	0.0111045	0.396495	0.0831772	0.998977	0.178336	-0.39748	-0.398732	0.707056	0.046626	-0.382892	-0.248598	0.0519013	0.0543492	-0.107071	0.0959675	-0.20296	-0.305384	1	0.137198	-0.00279706	0.0970498	-0.0170813	0.0261361	0.0902939	-0.16518	0.0143269	-0.130069	-0.116888	-0.218131	0.129639	0.146979
1,3,8-p-menthatriene	0.0825226	-0.00396775	0.115527	0.208535	0.0721861	-0.0754036	0.607224	0.678496	0.194682	0.114906	-0.147475	0.611226	0.141443	0.16997	-0.127497	-0.0144372	0.663405	0.571074	0.818331	0.584576	0.922939	0.156548	0.597702	0.476973	0.2943	0.557242	0.365182	0.193733	0.723976	0.943252	0.885911	-0.176117	0.0838103	0.544041	0.281702	0.137198	1	0.971853	0.996557	0.968342	0.917712	0.989856	-0.090023	0.471075	-0.131446	-0.0789626	0.782825	0.349378	0.578062
1,3,8-p-menthatriene-T	0.166341	0.0464599	0.178155	0.104137	-0.0483652	-0.163422	0.571456	0.715245	0.158821	0.108927	-0.126568	0.629112	0.251425	0.260599	-0.229697	-0.0925356	0.545057	0.450005	0.796805	0.496014	0.873746	0.0165799	0.652391	0.596594	0.429403	0.432785	0.433028	0.20222	0.764685	0.927082	0.895913	-0.28118	-0.0475075	0.560177	0.314417	-0.00279706	0.971853	1	0.974089	0.997871	0.845185	0.963529	-0.0357877	0.41412	-0.175697	-0.144766	0.812153	0.437533	0.563998
2-methylcoumarin	0.0817397	-0.00941187	0.115976	0.215138	0.0715227	-0.0768474	0.59708	0.678706	0.188139	0.145009	-0.108068	0.640035	0.113976	0.138134	-0.138817	-0.0198935	0.669897	0.574428	0.834393	0.573626	0.924201	0.117831	0.622138	0.476651	0.291401	0.539754	0.358695	0.191557	0.707537	0.945177	0.897612	-0.174512	0.0737579	0.562524	0.316367	0.0970498	0.996557	0.974089	1	0.971324	0.917196	0.986341	-0.100275	0.485842	-0.122166	-0.0895061	0.768192	0.366231	0.59904
2-methylcoumarin-T	0.208279	0.0747332	0.216284	0.0691389	-0.0911789	-0.205177	0.56987	0.721837	0.143364	0.0925915	-0.0863552	0.613601	0.245025	0.261684	-0.229645	-0.0934962	0.552372	0.460727	0.801476	0.491112	0.879455	0.00198178	0.639395	0.599591	0.441762	0.41976	0.451639	0.192036	0.775178	0.935796	0.905341	-0.297289	-0.0627817	0.567242	0.288085	-0.0170813	0.968342	0.997871	0.971324	1	0.844441	0.957949	-0.0307638	0.425648	-0.158028	-0.126039	0.811463	0.431269	0.538707
dimethylstyrol	0.00497611	-0.00192824	0.0619322	0.273422	0.192796	0.0604644	0.647251	0.610236	0.322967	0.144472	-0.111319	0.485413	0.0665119	0.145057	-0.039882	-0.0174088	0.669215	0.559511	0.800642	0.459825	0.922712	0.0458891	0.348461	0.377806	0.187647	0.541269	0.10279	0.375933	0.702293	0.873107	0.781151	0.0353665	0.249371	0.49659	0.218243	0.0261361	0.917712	0.845185	0.917196	0.844441	1	0.922461	-0.162918	0.466722	-0.0581514	0.0692376	0.800265	0.0454258	0.427608
dimethylstyrol-T	0.0313875	-0.0639824	0.0586413	0.230958	0.10005	-0.0441606	0.601573	0.65874	0.221417	0.128791	-0.217208	0.621662	0.145643	0.172492	-0.101721	0.0221186	0.601527	0.503247	0.813619	0.553071	0.895287	0.109834	0.590053	0.488212	0.296996	0.502866	0.301047	0.253326	0.725067	0.9087	0.848578	-0.139685	0.109415	0.534051	0.327616	0.0902939	0.989856	0.963529	0.986341	0.957949	0.922461	1	-0.0896772	0.41724	-0.131961	-0.0760249	0.807272	0.315875	0.600736
b-sesquiphellandrene 1	-0.161534	-0.25075	-0.226072	0.168517	0.0298885	-0.0317057	-0.130735	-0.172322	-0.168997	-0.16615	-0.225379	-0.0302789	-0.127642	-0.0709812	0.0376442	-0.0105999	-0.131252	-0.127618	-0.148403	0.0413825	-0.0539183	-0.165017	-0.0576383	0.608831	0.671376	-0.127961	0.224695	0.236531	0.0289108	-0.0561184	0.0113484	-0.0226113	-0.037678	0.0680133	0.205415	-0.16518	-0.090023	-0.0357877	-0.100275	-0.0307638	-0.162918	-0.0896772	1	0.425648	0.0943035	0.0292896	0.0272387	-0.270065	-0.201982
g-cadinene	-0.168511	-0.205751	-0.121903	0.479869	0.264514	0.0722878	0.360419	0.212501	0.105311	-0.0196546	0.191742	0.237797	-0.433123	-0.366031	0.268882	0.230555	0.638147	0.592939	0.415354	0.650233	0.602756	0.0262316	0.171548	0.454753	0.344758	0.373453	0.236172	0.3173	0.293267	0.524105	0.533535	0.196102	0.33364	0.482405	0.341079	0.0143269	0.471075	0.41412	0.485842	0.425648	0.466722	0.41724	0.425648	1	0.488059	0.422229	0.275184	-0.112493	0.194191
a-bergamotene	-0.0500691	-0.026942	0.0151041	0.211698	0.0424274	-0.0616638	0.248272	0.0552309	0.0157444	-0.0792057	0.266498	-0.242903	-0.277051	-0.263868	0.852184	0.759184	0.0368546	0.039327	-0.0622931	0.40614	0.0588715	-0.134497	-0.149792	-0.00456426	-0.0556091	-0.139698	0.0240156	0.278753	-0.0933803	-0.00975376	-0.047668	0.616046	0.566949	0.170458	0.0990761	-0.130069	-0.131446	-0.175697	-0.122166	-0.158028	-0.0581514	-0.131961	0.0943035	0.488059	1	0.917062	-0.127603	-0.355519	-0.145568
a-santalene	-0.0614636	0.0212056	0.0146204	0.215791	0.104485	0.0566703	0.330357	0.0860897	0.258839	-0.176267	0.200875	-0.370556	-0.135725	-0.0726338	0.804377	0.659777	0.0902319	0.0808236	0.00948484	0.360069	0.156199	-0.126581	-0.301623	0.0196911	-0.0414617	-0.0978506	-0.123301	0.431593	0.0389915	0.0335956	-0.0357951	0.674842	0.676078	0.161099	-0.0831611	-0.116888	-0.0789626	-0.144766	-0.0895061	-0.126039	0.0692376	-0.0760249	0.0292896	0.422229	0.917062	1	0.0626533	-0.46514	-0.232656
(E)-linaloloxide-T	0.0762012	0.0280607	0.0930016	0.117633	0.0219289	-0.0495448	0.539131	0.59236	0.362564	-0.0773037	-0.246099	0.288213	0.362796	0.443601	-0.159356	-0.0988202	0.345729	0.245264	0.725383	0.339035	0.77361	-0.211891	0.301346	0.670093	0.504619	0.31118	0.108288	0.549606	0.78947	0.73301	0.68268	-0.105634	0.131739	0.574996	0.252344	-0.218131	0.782825	0.812153	0.768192	0.811463	0.800265	0.807272	0.0272387	0.275184	-0.127603	0.0626533	1	0.141524	0.273372
furfural-T	0.150764	0.0163056	0.144662	-0.0909587	-0.183437	-0.175071	0.0122427	0.308742	-0.0159433	0.0441792	0.0449041	0.378698	0.116426	0.0117546	-0.368811	-0.101411	0.18715	0.187974	0.410846	0.301068	0.214911	0.128898	0.758431	0.0585592	-0.00556444	0.0887003	0.433992	-0.464648	0.0684754	0.336325	0.413558	-0.424937	-0.260681	0.385126	0.247249	0.129639	0.349378	0.437533	0.366231	0.431269	0.0454258	0.315875	-0.270065	-0.112493	-0.355519	-0.46514	0.141524	1	0.593601
2-ethylhexanol-T	-0.345279	-0.427597	-0.317653	0.436189	0.340988	0.259516	0.0994797	0.184091	0.208338	0.132436	-0.261931	0.603044	-0.161253	-0.227176	-0.0299782	0.201183	0.454662	0.390613	0.633668	0.54476	0.480649	0.15823	0.725331	0.0390501	-0.154196	0.281759	0.0926013	-0.127591	0.0129528	0.435894	0.547621	0.0199686	0.176398	0.453507	0.429165	0.146979	0.578062	0.563998	0.59904	0.538707	0.427608	0.600736	-0.201982	0.194191	-0.145568	-0.232656	0.273372	0.593601	1
benzaldehyde-T	-0.0374249	0.0543067	0.0809137	0.278509	0.176912	0.0622545	0.547185	0.646008	0.270486	-0.161903	-0.218158	0.211898	-0.0618072	-0.0429207	0.164119	0.251985	0.485171	0.436664	0.702636	0.651014	0.68445	0.169227	0.621934	0.203383	0.100079	0.367757	0.433673	-0.0990958	0.232364	0.696717	0.694891	0.172142	0.410571	0.490598	0.247565	0.170415	0.644812	0.600306	0.637849	0.586973	0.537057	0.628304	0.0105532	0.315444	-0.0214417	-0.00755757	0.46326	0.469069	0.581002
bornylacetate	-0.513351	-0.323517	-0.463178	0.436297	0.593306	0.772406	0.091442	-0.120088	0.920628	-0.0120931	-0.0871282	-0.115616	-0.17307	-0.160351	-0.0980194	-0.128537	0.0882585	0.0684323	0.0971998	-0.0936913	-0.0224929	-0.0767382	-0.166691	-0.00204486	-0.00740258	-0.198497	-0.624173	0.422625	0.0150542	-0.164347	-0.146211	0.356823	0.412852	-0.11067	-0.0161496	-0.0705692	-0.0653378	-0.101344	-0.0748012	-0.114715	0.0543837	-0.03851	-0.126339	-0.0396093	-0.0842607	0.149209	0.0830289	-0.0890263	0.0912631
bornylacetate-T	-0.387499	-0.450097	-0.36613	0.499847	0.389999	0.329249	0.036044	0.11898	0.369937	0.169742	-0.136369	0.499036	-0.211535	-0.28976	-0.18491	0.0822183	0.384024	0.357608	0.561494	0.55115	0.326957	0.13725	0.727864	0.215518	0.0823664	0.224301	0.0281137	-0.0027468	0.0402957	0.301867	0.419219	-0.0793336	0.160617	0.568839	0.558264	0.132011	0.401852	0.43462	0.422183	0.41523	0.191447	0.387579	-0.0512326	0.259022	-0.158794	-0.233449	0.252568	0.754795	0.698178
b-caryophyllene-T	0.336585	0.424327	0.374502	-0.22007	-0.17102	-0.257528	-0.0823923	0.0273416	-0.290792	0.291892	0.211581	0.00711392	-0.00709204	0.0181242	0.213426	0.190819	0.0282353	0.0852896	-0.0127773	-0.086868	-0.0871069	0.253517	-0.0399144	-0.482808	-0.337887	0.234943	-0.0695364	-0.240408	-0.260935	-0.0591426	-0.0608966	0.0684245	0.0537882	-0.130131	-0.344444	0.242785	-0.190327	-0.262907	-0.179341	-0.245704	-0.0536192	-0.208217	-0.27994	-0.180008	0.10071	0.0473909	-0.279227	-0.247657	-0.372402
b-caryophyllene	0.43233	0.409113	0.454729	-0.279229	-0.313471	-0.392941	0.113263	0.167302	-0.262723	0.278061	0.239555	0.0110175	0.240611	0.286778	0.227093	0.204215	0.138887	0.162564	0.107161	0.0508858	0.145678	0.313149	0.00238746	-0.35827	-0.360483	0.305915	0.0546674	-0.173149	0.0653349	0.184531	0.0428579	0.0215942	0.0890319	0.0878346	-0.331007	0.308404	0.0554522	-0.0233954	0.046956	0.00303814	0.159744	0.0336844	-0.450053	-0.179864	0.126566	0.182199	0.0251294	-0.0623979	-0.351184
b-sesquiphellandrene 2	-0.131731	-0.151116	-0.0797885	0.336329	0.114332	-0.000196515	0.243673	0.0564943	0.133413	-0.0665241	0.156551	-0.149723	-0.215184	-0.174847	0.813437	0.766109	0.16186	0.15049	0.132109	0.555905	0.221995	-0.0819414	-0.017715	0.150152	0.0520579	-0.0374968	0.0198161	0.364214	-0.0064126	0.117164	0.0951724	0.606978	0.658473	0.392748	0.143833	-0.0770626	0.00501385	-0.0365745	0.00539024	-0.017448	0.0521946	0.00233831	0.20481	0.572588	0.934763	0.917423	0.0707692	-0.250241	-0.0615423
(Z)-b-farnesene	-0.0755656	-0.0694087	-0.00779155	0.285478	0.087528	-0.0478681	0.278191	0.0844343	0.027222	-0.0678455	0.277935	-0.160426	-0.35219	-0.325992	0.824833	0.747549	0.18212	0.178585	0.0512554	0.517637	0.179878	-0.083882	-0.0724373	0.0459381	-0.0219536	-0.033288	0.0742483	0.268101	-0.0528489	0.101833	0.0738564	0.590923	0.585825	0.271403	0.145462	-0.0821076	-0.020912	-0.0780808	-0.00937274	-0.0588997	0.0400165	-0.0332262	0.144823	0.624291	0.983662	0.89418	-0.0730083	-0.308246	-0.0676014
humulene	0.376699	0.373476	0.405974	-0.222511	-0.252042	-0.336404	0.112627	0.133627	-0.254034	0.289938	0.226845	-0.000908848	0.191608	0.240237	0.23874	0.199044	0.171418	0.195254	0.0852169	0.0725038	0.142162	0.366396	-0.0138219	-0.38426	-0.393022	0.342858	0.0491521	-0.193108	0.0318714	0.173836	0.0213031	0.0579488	0.12717	0.0813369	-0.323502	0.361895	0.0416729	-0.0528688	0.0312764	-0.0286939	0.150183	0.0121085	-0.422253	-0.144284	0.11892	0.176316	-0.0138243	-0.0757159	-0.359325
borneol	-0.504342	-0.306844	-0.452306	0.418527	0.585293	0.776464	0.0627964	-0.130598	0.913738	0.000585308	-0.0640001	-0.111376	-0.1399	-0.12874	-0.145028	-0.182658	0.0706486	0.0479712	0.0891557	-0.154372	-0.0390452	-0.109775	-0.171225	-0.00588238	-0.0123767	-0.212179	-0.648678	0.423027	-0.00170834	-0.182264	-0.157744	0.339602	0.379583	-0.13334	-0.0178454	-0.103535	-0.0835382	-0.111364	-0.0895654	-0.125828	0.0446969	-0.0553123	-0.14838	-0.0810482	-0.125077	0.108565	0.0801068	-0.0822599	0.0884092
germacrene	-0.177782	-0.287294	-0.153768	0.424247	0.172955	-0.0136887	0.0940635	0.105738	-0.0463344	-0.151769	0.126181	0.241812	-0.395917	-0.363524	0.085282	0.152528	0.502453	0.49637	0.366421	0.629965	0.423267	0.0672938	0.393557	0.52246	0.450211	0.290305	0.389169	0.082837	0.100064	0.392859	0.485618	-0.0398605	0.139103	0.49013	0.461805	0.0660762	0.35825	0.362534	0.373401	0.36888	0.192597	0.307163	0.594465	0.822748	0.264992	0.117784	0.182496	0.258037	0.310812
b-bisabolene	-0.287621	-0.269014	-0.202622	0.444486	0.300585	0.271981	-0.030707	0.00486675	0.39277	-0.292993	0.202277	-0.03125	-0.396245	-0.352617	0.194904	0.278307	0.456485	0.456602	0.490074	0.517898	0.318101	-0.0551178	0.337928	0.0854344	0.0126843	0.0474131	-0.00305718	-0.00680876	-0.253847	0.175397	0.344565	0.299427	0.469936	0.478464	0.209947	-0.0398022	0.121648	0.107558	0.142214	0.113371	0.0644724	0.100333	0.134274	0.427338	0.272906	0.268853	0.0948063	0.374451	0.487607
(Z)-a-bisabolene	0.0497769	0.0905741	0.0653568	-0.187663	-0.115896	0.048595	-0.166097	0.0495836	0.316453	-0.359764	-0.155434	-0.260889	0.220188	0.187573	-0.0704323	0.080008	-0.248187	-0.218729	0.154326	-0.0332767	-0.154126	-0.147652	0.202988	-0.191427	-0.140453	-0.329207	-0.0512242	-0.24752	-0.254352	-0.169557	-0.0278236	0.00563356	0.0732619	0.0816101	-0.186075	-0.123893	-0.167577	-0.0901356	-0.177312	-0.0963376	-0.267088	-0.135501	-0.270072	-0.542311	-0.199569	-0.0977377	0.0498998	0.489667	0.295742
geranylisobutyrate	-0.232171	-0.163667	-0.217075	0.273963	0.353367	0.334102	-0.100251	-0.155403	0.193529	0.297834	-0.200766	0.223287	-0.214565	-0.221446	-0.0129859	0.0824037	0.368997	0.408241	0.175482	0.275797	0.0676238	0.716149	0.232619	-0.47915	-0.450035	0.425199	-0.125197	-0.381864	-0.246661	0.039275	0.0387315	0.0642842	0.238014	0.0309168	-0.230914	0.708133	0.0676074	-0.0631754	0.0462725	-0.0705999	0.0448942	0.0282766	-0.212883	-0.0632925	-0.290396	-0.219322	-0.222612	0.191267	0.160738
p-cymen-8-ol	-0.129559	-0.206301	-0.136255	0.248466	0.171624	0.0692185	0.623751	0.49424	0.196838	0.24864	-0.462327	0.503075	0.118628	0.153492	0.0483131	0.0904195	0.341116	0.205254	0.578619	0.364928	0.72893	-0.0226546	0.309848	0.371408	0.134941	0.321766	0.13446	0.348457	0.694088	0.724458	0.567356	0.0982675	0.211284	0.459333	0.335301	-0.0457864	0.821434	0.766722	0.810365	0.755136	0.87375	0.863771	-0.060069	0.290491	-0.101713	-0.00387604	0.726468	-0.0121838	0.456827
butyrolactone-T	-0.100118	-0.1796	-0.0885657	0.122447	0.035918	-0.0199077	0.0123001	0.196278	-0.0546604	0.0162028	-0.153842	0.326135	-0.105499	-0.249891	-0.098872	0.164736	0.086789	0.103107	0.228896	0.45487	0.0569469	0.238337	0.72068	-0.00717577	-0.0643451	0.0833675	0.414138	-0.449047	-0.107923	0.170762	0.252126	-0.228021	-0.0923213	0.289962	0.411091	0.239925	0.228816	0.285608	0.239826	0.262948	-0.104317	0.206595	-0.118088	-0.0109146	-0.160719	-0.360949	-0.0552383	0.87554	0.638855
acetophenone-T	0.600105	0.493584	0.61408	-0.397001	-0.530072	-0.501153	0.167454	0.599585	-0.0569572	-0.0671651	0.346217	0.273173	0.22858	0.209975	-0.231199	-0.0664241	0.21138	0.209604	0.557296	0.147636	0.401411	-0.193878	0.649528	0.20283	0.268551	-0.0594595	0.579705	-0.354907	0.186369	0.528746	0.660218	-0.342569	-0.247981	0.346448	-0.0949033	-0.198739	0.368168	0.482395	0.399222	0.507652	0.189193	0.334193	-0.115258	0.0257435	-0.0987759	-0.178184	0.236762	0.646428	0.336981
furanmethanol-T	0.330482	0.225637	0.322422	-0.271411	-0.331488	-0.307889	-0.0821483	0.20017	-0.153499	-0.00361975	0.331504	0.154149	-0.0193585	-0.115877	-0.345963	-0.138781	0.152725	0.199276	0.187319	0.207704	0.0231592	0.155013	0.520796	-0.149664	-0.116156	0.047695	0.459881	-0.62806	-0.0727013	0.163752	0.240719	-0.46376	-0.354177	0.256388	0.0318607	0.158608	0.0918701	0.168856	0.113718	0.177529	-0.179986	0.01462	-0.315298	-0.0769688	-0.224709	-0.364399	-0.143438	0.87822	0.283774
isothiocyanato cyclohexane-T	0.200613	0.117673	0.104859	-0.216604	-0.226266	-0.201153	-0.323426	-0.250513	-0.282955	0.077059	-0.218002	0.0513879	0.672321	0.732124	-0.138249	-0.205281	-0.0763653	-0.0839209	-0.105954	-0.182317	0.0218355	0.17524	-0.187645	0.130316	0.112138	0.245117	-0.0371144	0.0960456	0.0870536	-0.0333536	-0.00941498	-0.230995	-0.226264	-0.0411292	-0.474082	0.171434	-0.0256559	0.00581413	-0.0629883	0.00937452	0.00372364	-0.0373023	0.182345	-0.165751	-0.205011	-0.0327039	0.197682	-0.292447	-0.296017
phenyl-2-propanone-T	-0.146436	-0.150324	-0.12671	0.291572	0.276376	0.132693	-0.233123	-0.201182	-0.176696	0.279369	-0.110605	0.404607	0.0548347	0.0188011	0.0737426	0.148625	0.44908	0.513774	0.0576175	0.372619	0.096098	0.968055	0.315019	-0.299762	-0.306299	0.691268	0.0138731	-0.303304	-0.231847	0.0763289	0.102937	-0.122887	0.0663102	-0.168315	-0.203267	0.959528	0.169762	0.0532947	0.141522	0.0385224	0.0438361	0.130926	-0.104918	0.0518375	-0.130601	-0.16308	-0.215524	0.142735	0.181958
dextrocarvone-T	-0.594016	-0.662618	-0.590592	0.66936	0.543859	0.511689	-0.111564	-0.244102	0.356862	0.571305	-0.148033	0.506595	-0.227316	-0.221559	0.15638	0.265283	0.3035	0.236488	0.416092	0.241558	0.23768	0.073597	0.405654	0.0107419	-0.187525	0.0967037	-0.425153	0.24475	-0.163126	0.0995745	0.118706	0.420701	0.501948	0.45852	0.412724	0.0584623	0.152233	0.0965315	0.177684	0.0915877	0.223381	0.191382	0.00996899	0.171408	0.0386719	0.0545137	0.0992857	0.129916	0.399936
1,2-cyclopentadione-T	0.204893	0.194223	0.18763	-0.288962	-0.234486	-0.11821	-0.173512	0.154522	0.0890393	-0.252852	-0.0473456	-0.00863711	-0.0021307	-0.075812	-0.324388	-0.10641	-0.133219	-0.0889169	0.188579	0.0146142	-0.121302	-0.111762	0.407791	-0.121308	0.0243476	-0.24406	0.268338	-0.513725	-0.219185	-0.0345466	0.176689	-0.316052	-0.262814	0.0977013	-0.10837	-0.103931	-0.0606749	0.0480527	-0.0476917	0.0452243	-0.269957	-0.0757172	-0.105814	-0.307769	-0.34508	-0.410441	-0.107176	0.643291	0.382169
p-methylacetophenone-T	-0.0711117	-0.136521	-0.00606392	0.383658	0.235522	0.0673642	0.504308	0.528675	0.251209	0.169724	0.0598056	0.624544	-0.0831743	-0.0447827	-0.0462377	0.0431691	0.758344	0.663397	0.836587	0.557928	0.892107	0.0541816	0.539036	0.383709	0.174344	0.531107	0.130961	0.296418	0.545206	0.840196	0.823989	-0.0156814	0.202232	0.537643	0.405166	0.0345487	0.906205	0.855092	0.927928	0.853481	0.907111	0.907364	-0.160425	0.573327	0.029338	0.0326577	0.672588	0.253054	0.635822
p-cymen-8-ol-T	0.12109	0.0213427	0.132802	0.115254	-0.00468869	-0.111127	0.662222	0.684296	0.24243	0.0875276	-0.181425	0.497792	0.22252	0.279677	-0.115345	-0.0478691	0.497813	0.387259	0.750463	0.412398	0.877506	-0.0621042	0.41331	0.569356	0.387066	0.381476	0.269631	0.379633	0.847123	0.891545	0.789394	-0.125367	0.0813506	0.515663	0.261712	-0.0803472	0.943871	0.931783	0.937189	0.934589	0.938641	0.960642	-0.0540829	0.391553	-0.0995191	0.0129188	0.884963	0.161022	0.41424
geranylacetone	-0.600542	-0.4962	-0.558744	0.575084	0.49412	0.43588	0.191601	-0.189011	0.180374	0.252204	-0.371935	-0.107529	-0.370984	-0.37929	0.81692	0.730429	-0.151013	-0.214945	-0.111983	0.306896	-0.0559811	-0.0955411	-0.102652	-0.12932	-0.287429	-0.171074	-0.237695	0.283157	-0.269309	-0.163954	-0.265641	0.90782	0.798224	0.262551	0.356245	-0.0994625	-0.206082	-0.293762	-0.20567	-0.309537	-0.0648971	-0.169011	0.216027	0.270548	0.617673	0.586544	-0.167851	-0.403065	0.0250557
geranylacetone-T	-0.355478	-0.316727	-0.306442	0.262371	0.355836	0.392319	-0.219881	-0.177663	0.36418	-0.206153	-0.135095	0.00962708	-0.207051	-0.233006	-0.112395	0.0611869	0.243378	0.262154	0.301784	0.237406	0.0250893	0.237978	0.234569	-0.426483	-0.502436	0.142585	-0.309187	-0.263638	-0.339751	-0.0899526	0.0311887	0.0317425	0.191382	0.121716	0.0520908	0.254494	0.0649827	0.0130565	0.064598	-0.00818238	0.0151593	0.0886087	-0.496196	-0.277467	-0.279211	-0.21744	0.00284389	0.506025	0.644008
geranylisovalerate	-0.170944	-0.17748	-0.182446	0.178555	0.240514	0.219152	-0.303033	-0.311326	0.016297	0.177462	-0.0822775	0.195415	-0.239109	-0.271236	-0.0248115	0.104301	0.373887	0.442226	0.0640478	0.308571	-0.044398	0.781461	0.207413	-0.590052	-0.55103	0.416563	-0.0628362	-0.556632	-0.38694	-0.0753394	-0.0119252	-0.077927	0.0755747	-0.0401684	-0.317208	0.777734	-0.0171963	-0.131804	-0.0355805	-0.136636	-0.110587	-0.06816	-0.270838	-0.0661318	-0.227425	-0.216949	-0.381362	0.275482	0.254114
b-ionon	-0.495022	-0.309028	-0.412259	0.467506	0.481136	0.490441	0.19069	-0.121662	0.292614	0.361985	-0.190971	-0.0868517	-0.257656	-0.247578	0.643366	0.511105	-0.112868	-0.185817	-0.0354289	0.0057622	-0.0389697	-0.156034	-0.143583	-0.317592	-0.456722	-0.182368	-0.447079	0.26836	-0.300212	-0.158788	-0.27489	0.910872	0.758507	0.0869546	0.205133	-0.161574	-0.214447	-0.318875	-0.200166	-0.332518	0.0446146	-0.161534	-0.11605	-0.00163067	0.414682	0.446056	-0.160962	-0.428297	-0.00475452
caryophyllenoxid	-0.0991704	0.0495963	-0.0349235	0.145662	0.138723	0.126866	0.231626	0.0444417	0.0526439	0.457958	-0.109371	-0.0730209	0.126409	0.135073	0.611769	0.479555	-0.176194	-0.221263	-0.0776596	-0.0436118	-0.0230752	0.0180639	-0.105241	-0.31308	-0.40291	-0.046595	-0.246178	0.174091	-0.137126	-0.0568612	-0.235603	0.688625	0.57852	0.0468462	-0.0391333	0.0105734	-0.182563	-0.266334	-0.18483	-0.267664	0.0351358	-0.153503	-0.224496	-0.164813	0.377283	0.435899	-0.0937277	-0.388631	-0.307889
benzylacohol-T	-0.52647	-0.336547	-0.430477	0.637231	0.637716	0.663757	0.34793	0.0993288	0.809745	0.0829483	-0.270151	0.0182201	0.0798321	0.11047	0.425004	0.368483	0.224756	0.161784	0.323304	0.331379	0.333607	0.0509964	0.0230176	0.164794	0.00976719	0.0941475	-0.486257	0.66591	0.153997	0.147055	0.104421	0.675917	0.806556	0.193955	0.101003	0.0534297	0.208916	0.138689	0.184807	0.11982	0.340462	0.248215	-0.0664802	0.198475	0.33356	0.572356	0.389902	-0.214618	0.167366
4-methylphenol-T	-0.583014	-0.495671	-0.512908	0.651778	0.645574	0.459652	0.316954	0.169408	0.245598	0.292192	-0.617113	0.45734	-0.160127	-0.188956	0.239443	0.339103	0.241236	0.162116	0.42756	0.458185	0.378295	0.212171	0.386753	0.065376	-0.137828	0.434058	-0.225849	0.317567	0.120496	0.302568	0.250521	0.333531	0.472448	0.306977	0.605309	0.197794	0.485106	0.389371	0.482786	0.346025	0.525458	0.549559	-0.0997034	0.14098	-0.0606075	-0.0871208	0.380216	0.036382	0.560457
2-phenoxyethanol-T	-0.202732	-0.154863	-0.0922437	0.310224	0.274995	0.246736	0.00526289	0.0703274	0.249997	0.151473	0.449835	0.218108	-0.371126	-0.428444	0.0167802	0.108883	0.301011	0.302917	0.292061	0.123549	0.0861825	-0.0490419	0.365535	-0.20736	-0.27647	-0.00838065	-0.217277	-0.0473544	-0.251522	0.0476698	0.113478	0.166082	0.199001	0.0887043	0.386641	-0.047767	0.066998	0.0465257	0.121261	0.0427525	0.0638938	0.0784193	-0.441232	0.0543466	0.129312	-0.0143769	-0.133887	0.418936	0.43827
Nonanoic acid-T	0.134292	0.0573476	0.1681	-0.0232297	-0.104086	-0.111929	-0.336314	-0.195112	-0.0745648	-0.0979271	0.728677	-0.0392617	-0.181769	-0.204385	-0.169156	-0.102852	0.320629	0.400925	0.0186855	0.110286	-0.0862223	0.179024	0.126816	-0.186167	-0.166075	0.0993849	0.00583614	-0.280512	-0.282568	-0.106061	-0.00422536	-0.251892	-0.16123	0.0318513	-0.0327256	0.19333	-0.151615	-0.134644	-0.123023	-0.113915	-0.267731	-0.218776	-0.267335	0.112925	0.123278	0.0261839	-0.280629	0.466539	0.0345517
Elemecine-T	-0.258205	-0.292854	-0.264458	0.210076	0.170613	0.186594	-0.0418859	0.112581	0.0673452	0.325974	-0.369757	0.460913	0.186919	0.0224954	-0.22567	0.0118088	-0.108081	-0.13499	0.175372	0.191147	-0.0205779	0.157786	0.730125	0.0695872	-0.0455202	0.0131366	0.167123	-0.239475	-0.0754132	0.0789389	0.117986	-0.147532	-0.0704531	0.251914	0.474065	0.152407	0.169914	0.25493	0.178645	0.21767	-0.104004	0.175786	-0.132357	-0.26061	-0.380775	-0.504461	0.0374956	0.804999	0.556146
myristicine	-0.485249	-0.277451	-0.42414	0.413668	0.575279	0.766161	0.058739	-0.0949603	0.912364	-0.0246243	-0.0687367	-0.0944259	-0.0695297	-0.0655582	-0.144231	-0.178969	0.0625778	0.0424043	0.103097	-0.15397	-0.0287042	-0.103644	-0.122796	0.033629	0.0321933	-0.207802	-0.623927	0.432665	-0.00708138	-0.168497	-0.125449	0.327243	0.372178	-0.163745	-0.0247948	-0.0963873	-0.0675544	-0.0832591	-0.0744249	-0.100348	0.039692	-0.0361621	-0.134103	-0.101924	-0.126479	0.10188	0.100074	-0.0543789	0.118338
myristicine-T	-0.491981	-0.287736	-0.430634	0.424339	0.583244	0.768984	0.0591982	-0.0929039	0.913051	-0.0321002	-0.0759384	-0.0829076	-0.081023	-0.0749053	-0.145567	-0.176412	0.0808521	0.0607342	0.118798	-0.138592	-0.0138202	-0.0930331	-0.111399	0.0394627	0.0373051	-0.19429	-0.618013	0.429548	-0.00512626	-0.155564	-0.108765	0.322655	0.374406	-0.158482	-0.020212	-0.0859188	-0.0505891	-0.0689243	-0.0576823	-0.0861106	0.0538407	-0.0185964	-0.124163	-0.0888469	-0.131696	0.0953724	0.107572	-0.0500887	0.138154
falcarinol	0.192404	0.0590589	0.103994	-0.349718	-0.3613	-0.344198	-0.63249	-0.427854	-0.429983	-0.21639	0.180928	-0.271215	-0.256493	-0.239505	-0.220008	-0.119178	-0.368264	-0.280994	-0.264242	-0.286344	-0.525217	-0.289496	-0.131747	-0.130333	0.0681709	-0.32709	0.0323833	-0.358434	-0.485338	-0.495361	-0.303515	-0.331375	-0.407848	0.0175101	-0.0373837	-0.278177	-0.569926	-0.478247	-0.542546	-0.455533	-0.61773	-0.577343	0.298758	-0.200577	-0.118268	-0.275409	-0.397453	0.0875104	-0.261454
falcaindiol	-0.498085	-0.334628	-0.429919	0.594611	0.630148	0.703316	0.260427	0.0891496	0.894278	0.155775	-0.230479	0.141494	0.086364	0.133493	0.00990616	-0.0011025	0.314473	0.247374	0.451647	0.193768	0.382488	0.0198991	0.109454	0.254501	0.12679	0.138953	-0.514462	0.612592	0.239872	0.210989	0.198396	0.415589	0.595184	0.264279	0.110428	0.0186233	0.281728	0.237935	0.265074	0.222449	0.399566	0.303788	-0.0467262	0.14712	-0.0447158	0.234454	0.481525	-0.0325943	0.178815
falcarindiol-3-acetate	-0.679762	-0.544046	-0.637739	0.705323	0.719725	0.755526	0.0564104	-0.193642	0.672233	0.187708	-0.345024	0.160989	-0.0157773	-0.0514115	0.331542	0.333329	0.155411	0.112575	0.125211	0.313542	0.107425	0.172912	0.0596045	0.0753626	-0.0588003	0.074662	-0.514355	0.513609	-0.0622458	-0.0739261	-0.0309688	0.548805	0.623967	0.0767813	0.126618	0.169231	0.0615524	0.0141455	0.0433342	-0.0157215	0.101062	0.0899533	0.0204408	0.206465	0.267785	0.407514	0.11053	-0.163714	0.292244
laserin	-0.501483	-0.288146	-0.423561	0.489836	0.626805	0.77778	0.114	-0.0677046	0.938641	-0.0299102	0.0096274	-0.0745713	-0.179708	-0.151134	-0.0808124	-0.127116	0.207923	0.178205	0.213832	-0.0468784	0.0955208	-0.125189	-0.132295	0.0386794	0.0146788	-0.116193	-0.6477	0.491987	0.0172678	-0.0795118	-0.0287838	0.390489	0.457732	-0.0570849	0.0116537	-0.120005	0.00850492	-0.0300073	0.00887192	-0.0430089	0.15771	0.0324772	-0.147265	0.0624872	-0.0221603	0.203423	0.155408	-0.111873	0.153606
epilaserin	-0.526592	-0.312978	-0.454934	0.485248	0.63502	0.794181	0.0899138	-0.0932351	0.934618	-0.0341413	-0.0715091	-0.0839416	-0.137291	-0.116616	-0.0742743	-0.113309	0.146662	0.121121	0.169947	-0.0688164	0.0452597	-0.0888113	-0.13306	0.025815	0.0064111	-0.136105	-0.657654	0.480123	-0.00185803	-0.123423	-0.0775327	0.388836	0.45487	-0.103641	-0.00127547	-0.0824148	-0.0180201	-0.0555754	-0.0239646	-0.0720494	0.11786	0.0144964	-0.136116	-0.0126069	-0.0596517	0.17349	0.14103	-0.109813	0.152772
fructose	-0.2533	-0.335837	-0.267107	0.217096	0.216478	0.223933	0.428345	0.196073	0.368	0.388795	-0.195229	0.303897	-0.135887	-0.199212	0.177765	0.301669	0.0971503	0.0125799	0.273063	0.25632	0.242888	-0.0280668	0.174778	-0.163928	-0.38076	-0.0437816	-0.216777	0.182147	0.355374	0.242592	0.0660343	0.247288	0.284937	0.332803	0.336342	-0.0427567	0.366732	0.308984	0.372705	0.30232	0.417723	0.415102	-0.611396	-0.0303138	0.116947	0.166253	0.255571	0.177095	0.396312
glucose	-0.260043	-0.351657	-0.270063	0.22577	0.205703	0.193852	0.382531	0.134675	0.298851	0.285524	-0.180423	0.230744	-0.149716	-0.207383	0.281385	0.390579	0.124244	0.0472392	0.234153	0.33708	0.237225	0.0182988	0.125081	-0.211805	-0.445475	-0.00765565	-0.186308	0.14226	0.284838	0.212859	0.0497884	0.283657	0.320975	0.333233	0.291949	0.00808444	0.338375	0.269731	0.339936	0.262973	0.379716	0.381801	-0.602405	0.0181338	0.222207	0.264685	0.217521	0.148964	0.425719
sucrose	0.209444	0.443667	0.330482	-0.0667072	-0.00538628	0.0578454	0.0345757	0.230173	0.287856	-0.335214	0.355951	-0.311543	0.0688136	0.173296	-0.243299	-0.363815	0.196998	0.226449	0.237582	-0.180895	0.153344	-0.151314	-0.0358271	0.119827	0.258309	0.0602424	-0.0166585	0.0288561	-0.0882374	0.103575	0.200288	0.0142381	0.0943836	-0.0544355	-0.242714	-0.134425	-0.0624836	-0.0480977	-0.0552391	-0.0378805	0.0266662	-0.102963	0.122031	-7.18934e-05	-0.186513	-0.0629376	0.128248	0.0366935	-0.229325
T-SBSE sampling (twister)
[truncated: 43 more columns]
